# Supplementary material for: Mangrove Against Invasive Snails: Aegiceras corniculatum Shows a Molluscicidal Effect on Exotic Apple Snails (Pomacea canaliculata) in Mangroves
Source: Plants (Basel). 2025 Mar 6;14(5):823. doi: 10.3390/plants14050823 (PMC11902146; doi:10.3390/plants14050823)
Supplement: Supplementary file 1 [file plants-14-00823-s001.zip]

Archive with 1 entries (1 files):
- plants-3457985-supplementary.pdf
